# Supplementary material for: Exploration of Secondary Metabolites in Platostoma menthoides (L.) Using Ethyl Acetate Extract and Its Antibacterial, Antioxidant, and Larvicidal Activities
Source: Toxics. 2025 Jan 11;13(1):51. doi: 10.3390/toxics13010051 (PMC11769029; doi:10.3390/toxics13010051)
Supplement: Supplementary file 1 [file toxics-13-00051-s001.zip]

Archive with 1 entries (1 files):
- toxics-3367601-supplementary.pdf
